# Supplementary material for: Effects of Recreational Boating on Microbial and Meiofauna Diversity in Coastal Shallow Ecosystems of the Baltic Sea
Source: mSphere. 2021 Sep 1;6(5):e00127-21. doi: 10.1128/mSphere.00127-21 (PMC8550262; doi:10.1128/mSphere.00127-21)
Supplement: TABLE S2 [file msphere.00127-21-st002.csv]

	Shannon
		R2m	R2c
		0.1615566	0.4894189
	Type III Analysis of Variance Table with Satterthwaite's method
		Sumsq	Mean	NumDF	DenDF	F	Pr(>F)
	Type	0.040236	0.040236	1	4	2.8478	0.1668
	ACE
		R2m	R2c
		0.2416941	0.2652819
	Type III Analysis of Variance Table with Satterthwaite's method
		Sum	Mean	NumDF	DenDF	F	Pr(>F)
	Type	1002161	1002161	1	4	2.9607	0.1604
	Chao1
		R2m	R2c
		0.2377841	0.260067
	Type III Analysis of Variance Table with Satterthwaite's method
		Sum	Mean	NumDF	DenDF	F	Pr(>F)
	Type	885402	885402	1	4	2.8922	0.1642
	Observed
		R2m	R2c
		0.002081461	0.36812
	Type III Analysis of Variance Table with Satterthwaite's method
		Sum	Mean	NumDF	DenDF	F	Pr(>F)
	Type	1844.8	1844.8	1	4	0.0296	0.8717
