# Supplementary material for: Effects of Recreational Boating on Microbial and Meiofauna Diversity in Coastal Shallow Ecosystems of the Baltic Sea
Source: mSphere. 2021 Sep 1;6(5):e00127-21. doi: 10.1128/mSphere.00127-21 (PMC8550262; doi:10.1128/mSphere.00127-21)
Supplement: TABLE S3 [file msphere.00127-21-st003.csv]

	Shannon	r.squaredGLMM
		R2m	R2c
		0.2126398	0.7413023
	Type III Analysis of Variance Table with Kenward-Roger's method
		SumSq	MeanSq	NumDF	DenDF	F	Pr(>F)
	TYPE	0.21037	0.21037	1	4	7.3977	0.05299	.
	ACE	r.squaredGLMM
		R2m	R2c
		0.2997606	0.8919378
	Type III Analysis of Variance Table with Kenward-Roger's method
		SumSq	MeanSq	NumDF	DenDF	F	Pr(>F)
	TYPE	1616.5	1616.5	1	4	24.966	0.007509	**
	Chao1	r.squaredGLMM
		R2m	R2c
		0.3000215	0.8939924
	Type III Analysis of Variance Table with Satterthwaite's method
		Sum	Mean	NumDF	DenDF	F	Pr(>F)
	TYPE	1618.4	1618.4	1	4	25.472	0.007247	**
	Observed	r.squaredGLMM
		R2m	R2c
		0.0198182	0.0198182
	Type III Analysis of Variance Table with Satterthwaite's method
		Sum	Mean	NumDF	DenDF	F	Pr(>F)
	TYPE	5315230	5315230	1	4	1.1525	0.2876
	---
