# Supplementary material for: Effects of Recreational Boating on Microbial and Meiofauna Diversity in Coastal Shallow Ecosystems of the Baltic Sea
Source: mSphere. 2021 Sep 1;6(5):e00127-21. doi: 10.1128/mSphere.00127-21 (PMC8550262; doi:10.1128/mSphere.00127-21)
Supplement: TABLE S4 [file msphere.00127-21-st004.csv]

Permutation test for adonis under reduced model: Metazoa
Terms added sequentially (first to last)
Permutation: free
Number of permutations: 999
	Df	SumOfSqs	R2	F	Pr(>F)
Type	1	0.906	0.046	4.4	0.001	***
Pair	4	3.37	0.173	4.1	0.001	***
Type:Pair	4	4.6291	0.238	5.6	0.001	***
Residual	51	10.5625	0.54
Total	60	19.4677	1
