# Supplementary material for: Effects of Recreational Boating on Microbial and Meiofauna Diversity in Coastal Shallow Ecosystems of the Baltic Sea
Source: mSphere. 2021 Sep 1;6(5):e00127-21. doi: 10.1128/mSphere.00127-21 (PMC8550262; doi:10.1128/mSphere.00127-21)
Supplement: TABLE S5 [file msphere.00127-21-st005.csv]

Permutation test for adonis under reduced model: Bacteria
Terms added sequentially (first to last)
Permutation: free
Number of permutations: 999
	Df	SumOfSqs	R2	F	Pr(>F)
Type	1	0.6727	0.03635	3.049	0.001	***
Pair	4	4.5936	0.2482	5.2052	0.001	***
Type:Pair	4	2.21	0.11941	2.5043	0.001	***
Residual	50	11.0311	0.59604
Total	59	18.5075	1
