# Supplementary material for: Effects of Recreational Boating on Microbial and Meiofauna Diversity in Coastal Shallow Ecosystems of the Baltic Sea
Source: mSphere. 2021 Sep 1;6(5):e00127-21. doi: 10.1128/mSphere.00127-21 (PMC8550262; doi:10.1128/mSphere.00127-21)
Supplement: TABLE S6 [file msphere.00127-21-st006.csv]

Variable Selection Metazoa
	R2.adj	Df	AIC	F	Pr (>F)
Log.Ea	0.053784	1	135.11	4.42	0.005
Bay.area	0.071515	1	134.93	2.11	0.005
Berths.ha	0.085358	1	134.96	1.87	0.005
Log.SWM	0.093197	1	135.33	1.51	0.02
Log.TP	0.100378	1	135.75	1.45	0.025
Variable Selection Bacteria
	R2.adj	Df	AIC	F	Pr (>F)
Log.Ea	0.11362	1	827.26	1.94	0.005
Berths.ha	0.17168	1	827.77	1.43	0.005
Bay.area	0.23668	1	828.42	1.27	0.005
Log.TP	0.25995	1	829.15	1.18	0.005
Log.SWM	0.20357	1	829.84	1.19	0.005
