# Supplementary material for: Effects of Recreational Boating on Microbial and Meiofauna Diversity in Coastal Shallow Ecosystems of the Baltic Sea
Source: mSphere. 2021 Sep 1;6(5):e00127-21. doi: 10.1128/mSphere.00127-21 (PMC8550262; doi:10.1128/mSphere.00127-21)
Supplement: TABLE S1 [file msphere.00127-21-st001.csv]

Primer	Sequence (5′→3′)	Target gene	Reference
Round 1 Forward Adapter	ACACTCTTTCCCTACACGACGCTCTTCCGATCT NNNNN	Indexing overhang	Illumina, Inc., 2019
Round 1 Reverse Adapter	GTGACTGGAGTTCAGACGTGTGCTCTTCCGATCT	Indexing overhang
341F	CCTACGGGNGGCWGCAG	Bacterial 16S rRNA	Herlemann et al., 2011
805R	GGACTACHVGGGTWTCTAAT
TAReuk454FWD1f	CCAGCASCYGCGGTAATTCC	Eukaryote 18S rRNA	Stoeck et al., 2010
TAReukREV3r	ACTTTCGTTCTTGATYRA
